# Supplementary material for: Movement in low gravity environments (MoLo) programme–The MoLo-L.O.O.P. study protocol
Source: PLoS One. 2022 Nov 23;17(11):e0278051. doi: 10.1371/journal.pone.0278051 (PMC9683620; doi:10.1371/journal.pone.0278051)
Supplement: S1 File — (XLSX) [file pone.0278051.s001.xlsx]

## Sheet: Peak Y JRF
	Means and standard deviations vertical joint reaction forces
	Hip		Knee		Ankle
Simulated gravity level	Mean	SD	Mean	SD	Mean	SD
0.17 g	4.30854	0.441032	2.46485	0.123244	1.55252	0.138269
0.25 g	4.75079	0.596737	2.87652	0.225489	2.11729	0.105397
0.37 g	5.5053	0.352394	4.63554	0.263276	4.82487	0.570151
0.50 g	5.28266	0.684847	5.04333	0.351882	5.17095	0.4972
1 g	6.2979	0.800183	14.4177	0.871429	13.088	0.746529
Effect size calculations - Cohen's d
	Hip					Knee						Ankle
Simulated gravity level	0.17g	0.25g	0.37g	0.50g			0.17g	0.25g	0.37g	0.50g			0.17g	0.25g	0.37g	0.50g
0.25 g	0.842868					0.25 g	2.2656					0.25 g	4.59398
0.37 g	2.99805	1.53971				0.37 g	10.5603	7.17636				0.37 g	7.88815	6.60404
0.50 g	1.69121	0.828071	-0.40881			0.50 g	9.78037	7.33213	1.31226			0.50 g	9.91581	9.91581	0.646976
1 g	3.07919	2.19191	1.28199	1.36319		1 g	19.2068	18.1326	15.1968	14.1067		1 g	21.4872	21.4872	12.4404	12.4828
Sample size calculations - n
	Hip					Knee						Ankle
	0.17 g	0.25 g	0.37 g	0.50 g			0.17 g	0.25 g	0.37 g	0.50 g			0.17 g	0.25 g	0.37 g	0.50 g
0.25 g	21					0.25 g	5					0.25 g	3
0.37 g	4	8				0.37 g	3	3				0.37 g	3	3
0.50 g	7	21	80			0.50 g	3	3	10			0.50 g	3	3	34
1.0 g	4	6	11	10		1.0 g	2	2	3	3		1.0 g	2	2	3	3
